# Supplementary material for: Injuries and Persistent Pain in Elite Adolescent Archery Athletes: A Cross-Sectional Epidemiological Study
Source: Sports (Basel). 2024 Apr 2;12(4):101. doi: 10.3390/sports12040101 (PMC11054429; doi:10.3390/sports12040101)
Supplement: Supplementary file 1 [file sports-12-00101-s001.zip]

Archive with 1 entries (1 files):
- sports-2898758-supplementary.pdf
